# Supplementary material for: Concurrent Endometrial Cancer in Women with Atypical Endometrial Hyperplasia: What Is the Predictive Value of Patient Characteristics?
Source: Cancers (Basel). 2023 Dec 29;16(1):172. doi: 10.3390/cancers16010172 (PMC10778118; doi:10.3390/cancers16010172)
Supplement: Supplementary file 1 [file cancers-16-00172-s001.zip]

Archive with 1 entries (1 files):
- cancers-2770531-supplementary.pdf
